# Supplementary material for: Influence of Serotonin Transporter Gene Polymorphisms and Adverse Life Events on Depressive Symptoms in the Elderly: A Population-Based Study
Source: PLoS One. 2015 Nov 23;10(11):e0143395. doi: 10.1371/journal.pone.0143395 (PMC4658113; doi:10.1371/journal.pone.0143395)
Supplement: S1 Dataset — (XLSX) [file pone.0143395.s002.xlsx]

## Sheet: MANUSCRIPT DATA
ID	Gender	Age	Education	Marital status	Depressive symptoms	GALES	5HTTLPR-rs25531	Depression treatment	History of depression	Comorbidity index	Dementia
1	1	74	6	2	-9	-9	1	0	0	5	1
2	2	74	8	3	1	3	2	2	1	8	0
3	2	74	8	3	0	-9	1	1	1	2	0
4	2	74	8	3	0	1	1	0	0	1	0
6	1	74	5	1	0	1	1	0	1	4	0
7	2	74	5	1	0	3	1	0	0	5	0
8	1	75	5	1	0	2	2	0	0	2	0
9	2	74	12	1	0	1	2	0	0	0	0
10	2	74	5	1	0	1	1	0	0	2	0
11	2	74	5	1	0	4	1	0	0	3	0
12	2	74	8	3	0	2	1	0	0	4	0
13	1	75	8	3	1	6	1	0	0	1	0
14	2	74	8	2	0	2	1	0	0	0	0
15	2	74	5	3	1	1	1	1	0	1	0
16	1	74	0	2	-9	2	1	0	0	7	1
17	2	74	9	2	0	1	2	0	0	1	0
18	2	74	5	1	0	4	1	0	0	2	0
19	1	75	10	3	0	0	0	0	0	1	0
20	2	74	5	3	0	0	2	1	0	1	0
21	2	74	5	1	0	2	0	0	0	2	0
22	2	74	8	3	0	0	1	0	0	1	0
23	1	74	10	1	0	2	0	0	0	2	0
24	2	74	5	3	0	1	2	1	0	4	0
25	2	74	5	3	0	1	1	0	0	0	0
26	2	75	5	3	0	0	0	0	0	2	0
27	2	75	4	1	1	2	2	0	1	4	0
29	1	74	8	1	0	0	1	0	0	4	0
33	2	74	5	1	0	3	0	1	0	0	0
34	1	74	8	1	0	0	0	0	0	2	0
35	2	74	8	3	0	1	1	0	0	4	0
36	1	74	7	3	1	3	1	0	0	2	0
37	2	74	5	1	0	5	2	0	1	1	0
39	2	74	6	1	0	5	1	0	-9	3	0
41	1	74	7	1	0	2	0	0	0	0	0
43	1	74	11	3	0	2	2	0	0	4	0
50	2	75	5	1	0	2	0	2	0	3	0
52	2	75	5	3	0	5	2	0	0	1	0
53	2	74	5	3	0	2	1	0	0	3	0
54	2	75	5	3	0	2	0	0	0	2	0
55	2	75	5	2	0	3	1	0	0	2	0
57	1	74	5	3	0	2	2	0	0	5	0
58	2	75	2	3	-9	-9	1	0	0	2	1
59	2	74	5	3	0	2	1	1	0	3	0
60	2	74	6	3	0	3	2	0	1	5	0
61	1	75	5	1	0	0	0	0	0	1	0
62	1	74	8	1	0	0	2	0	0	1	0
64	1	74	5	2	0	2	0	0	0	5	0
65	2	74	3	1	0	1	0	0	0	4	0
67	1	74	8	1	0	1	0	0	0	4	0
68	1	74	5	2	1	4	2	0	0	5	0
69	2	74	5	1	0	2	1	0	0	2	0
70	1	75	17	1	0	0	0	0	0	0	0
71	2	75	10	3	1	3	1	2	1	4	0
72	1	74	5	1	0	1	0	0	0	4	0
73	1	75	11	1	0	1	1	1	1	4	0
74	2	74	11	2	0	2	1	0	1	4	0
75	1	74	5	3	0	0	1	0	0	0	0
77	2	74	8	2	0	3	1	0	0	3	0
78	1	74	10	1	0	1	1	0	0	2	0
80	2	74	5	1	1	2	0	0	1	3	0
81	2	75	2	1	0	1	0	0	0	4	0
82	2	74	2	1	1	1	1	0	0	2	0
83	2	75	8	1	1	3	0	1	1	3	0
84	2	74	8	3	0	1	2	2	1	2	0
85	2	74	1	1	1	3	2	2	1	4	1
86	2	74	3	3	0	3	2	0	1	2	0
87	1	74	9	3	1	4	0	0	0	0	0
89	1	75	16	2	0	3	0	0	1	2	0
91	1	74	5	1	0	1	1	0	0	4	0
92	2	74	17	2	0	2	0	0	1	3	0
93	1	74	13	1	0	1	1	0	0	0	0
94	2	75	3	1	-9	3	2	0	0	3	0
95	2	75	8	1	0	0	0	0	0	3	0
97	1	74	5	3	0	2	0	0	0	1	0
98	1	74	5	1	0	2	1	0	0	3	0
99	1	74	3	1	0	1	1	0	0	2	0
102	2	74	5	1	0	3	1	0	0	1	0
103	2	74	0	3	0	1	1	0	1	3	0
105	1	74	13	1	0	4	0	0	0	3	0
106	2	74	1	3	0	3	2	0	0	1	0
108	1	74	2	1	0	1	0	0	0	0	0
109	2	74	4	1	0	2	0	0	1	2	0
110	2	75	5	3	1	1	2	0	1	3	0
112	1	74	8	1	1	2	0	2	1	9	0
114	1	74	13	3	1	0	1	0	0	5	0
115	2	74	8	3	0	3	2	0	0	1	0
116	1	74	5	2	0	1	0	0	0	2	0
118	2	75	4	3	1	3	1	0	1	0	0
119	1	75	5	1	0	4	0	1	0	1	0
120	2	74	13	1	0	3	0	0	0	3	0
121	1	75	13	1	0	3	1	0	0	4	0
124	1	74	8	3	0	3	1	0	0	1	0
125	1	74	5	1	0	2	0	1	0	1	0
127	1	74	8	2	0	5	2	0	0	1	0
128	2	75	8	1	1	4	1	0	1	2	0
129	2	74	5	1	0	0	2	0	0	2	0
131	1	74	5	3	0	1	1	0	0	2	0
133	2	74	5	1	0	1	1	0	-9	2	0
134	1	74	8	1	0	2	2	0	0	1	0
135	2	75	5	1	1	4	1	0	-9	2	0
136	2	74	8	3	0	0	0	0	0	3	0
137	1	74	8	1	0	2	1	0	0	3	0
139	2	74	5	3	1	1	1	1	1	2	0
141	2	74	5	1	0	0	0	0	0	3	0
142	2	74	5	1	0	3	1	0	0	3	0
144	2	74	5	1	0	3	0	0	1	3	0
145	2	74	4	1	1	3	1	0	1	1	0
146	2	74	5	1	1	3	1	0	-9	2	0
148	1	74	3	1	0	0	1	0	0	3	0
150	1	74	5	2	0	2	0	0	0	1	0
151	2	74	5	2	1	2	2	0	0	3	0
153	1	74	13	2	0	0	2	0	0	4	0
154	1	75	6	1	0	2	2	0	0	4	0
156	1	74	5	1	0	1	1	0	0	2	0
159	2	74	4	1	1	1	1	0	0	0	0
160	2	74	5	3	0	0	2	0	0	4	0
161	1	74	7	1	0	3	1	0	0	3	0
162	2	74	5	3	-9	4	2	-9	-9	-9	0
164	2	74	8	1	1	1	0	0	0	2	0
165	1	74	10	1	0	1	2	0	0	3	0
166	2	74	5	1	0	2	1	0	0	3	0
170	1	74	5	1	0	1	1	0	0	3	0
171	2	74	5	3	0	4	2	2	1	2	0
172	1	75	17	3	1	2	2	0	1	1	0
173	1	74	8	1	0	1	0	0	0	3	0
174	2	74	5	1	1	1	1	0	1	1	0
175	1	74	13	1	0	5	1	0	0	4	0
176	2	74	5	3	-9	2	-9	0	0	5	0
177	2	74	3	1	1	2	1	0	1	4	0
181	2	74	2	1	0	2	1	0	0	3	0
183	1	74	17	1	0	2	1	0	1	0	0
184	2	74	5	3	0	3	1	0	0	1	0
185	1	74	5	1	0	1	1	0	0	1	0
186	2	74	5	1	0	1	2	1	0	5	0
187	2	74	5	3	0	0	0	0	0	2	0
188	1	74	4	1	0	1	1	0	0	2	0
190	1	75	5	1	0	3	1	0	0	2	0
191	2	74	8	1	0	0	0	0	0	1	0
192	1	74	5	3	0	2	1	0	0	2	0
193	2	75	5	3	0	0	0	0	0	4	0
194	2	74	13	3	0	2	1	0	0	3	0
195	1	75	8	1	0	2	1	0	0	2	0
198	1	75	5	1	1	0	1	0	0	4	0
199	1	75	4	1	0	1	2	0	0	2	0
200	2	74	5	3	0	0	1	0	0	3	0
201	2	74	5	1	1	4	1	0	0	3	0
202	2	74	8	3	0	1	2	0	0	3	0
203	1	75	3	3	1	3	0	0	-9	7	0
204	1	75	2	1	0	2	1	0	0	1	0
205	1	75	5	1	0	2	2	0	0	5	0
206	2	74	8	2	1	2	2	1	1	3	0
207	1	75	13	1	0	2	1	0	0	2	0
208	2	75	5	3	0	1	1	0	-9	3	0
210	1	74	17	1	0	0	0	0	0	1	0
211	2	75	6	1	1	2	1	0	-9	0	0
214	1	74	2	1	0	1	0	1	0	3	0
215	2	74	12	3	0	0	0	0	0	1	0
216	2	74	6	1	0	3	2	0	0	5	0
218	2	74	5	1	1	3	1	1	1	1	0
219	2	75	5	1	0	3	0	1	0	3	0
220	1	74	5	3	0	0	0	0	0	3	0
221	1	74	3	1	-9	-9	2	0	0	7	1
222	2	74	8	2	0	2	0	0	0	3	0
223	1	74	10	1	0	0	2	0	0	0	0
224	2	74	8	3	1	2	1	0	1	4	0
225	1	74	20	1	0	5	1	0	0	1	0
226	2	74	5	3	1	4	1	1	-9	3	0
227	1	74	3	1	0	3	0	0	0	5	0
228	1	75	4	2	0	0	1	0	0	0	0
229	2	74	5	3	0	2	1	0	0	3	0
230	1	74	6	1	0	3	1	0	0	6	0
231	1	74	5	1	1	6	2	1	0	5	0
232	2	75	5	1	1	3	1	0	1	0	0
233	1	74	4	1	0	5	1	0	0	5	0
234	1	74	8	1	0	2	2	0	0	2	0
235	2	74	3	3	0	1	2	0	0	3	0
236	1	75	4	3	0	2	1	0	0	2	0
237	1	75	5	2	0	0	1	0	0	0	0
238	1	74	17	1	1	2	1	2	1	2	0
240	2	74	5	1	0	0	0	0	0	2	0
241	2	74	5	1	0	1	0	0	0	2	0
242	2	74	5	3	0	2	1	0	0	2	0
243	2	74	5	3	1	2	0	0	1	6	0
244	1	75	7	3	0	0	1	0	0	2	0
245	1	74	5	1	0	1	0	0	0	1	0
246	1	74	10	1	0	2	0	0	0	3	0
248	2	75	11	2	0	1	1	0	0	1	0
250	2	74	5	3	1	2	2	1	1	5	0
251	1	74	5	1	0	1	1	0	0	2	0
253	1	74	8	1	0	3	0	2	1	3	0
254	1	74	8	1	0	3	2	0	0	2	0
255	1	74	5	1	-9	2	1	0	0	5	1
256	2	74	5	3	0	1	1	0	0	2	0
258	2	74	5	3	0	2	1	1	1	1	0
259	2	75	8	3	0	1	0	0	1	3	0
260	1	74	5	1	0	2	1	0	0	2	0
261	2	74	5	1	0	2	1	0	0	1	0
262	1	74	19	1	0	4	1	0	0	4	0
264	2	74	5	3	0	3	1	0	0	0	0
265	1	74	8	1	0	2	1	0	0	3	0
266	2	74	12	3	0	1	2	0	0	2	0
269	1	74	5	1	0	1	1	0	0	5	0
271	2	74	4	1	0	1	1	0	0	0	0
272	2	75	8	1	0	2	1	0	0	2	0
274	2	75	5	3	0	1	1	0	0	3	0
275	1	74	13	1	1	4	0	0	0	5	0
276	2	74	10	3	0	0	0	0	0	3	0
277	2	74	8	1	1	4	1	0	1	4	0
278	1	74	5	1	0	4	1	2	1	6	0
279	1	74	7	1	0	1	2	0	0	3	0
280	1	74	5	1	1	2	0	0	0	1	0
281	2	75	8	1	0	3	2	0	0	3	0
283	2	74	5	3	1	1	1	1	0	2	0
284	2	75	0	3	1	2	0	0	1	4	0
285	1	74	5	1	-9	4	1	2	1	6	0
286	2	74	8	2	-9	2	0	-9	-9	-9	0
287	1	74	5	1	0	2	1	0	0	1	0
289	2	74	3	3	1	1	1	0	1	1	0
290	1	74	5	1	0	2	2	1	0	3	0
291	2	74	5	1	0	1	1	2	1	2	0
292	1	74	5	1	0	0	1	0	0	0	0
293	1	74	5	3	0	0	1	0	0	0	0
294	2	74	12	1	0	2	1	0	0	1	0
297	1	74	0	1	0	0	1	0	0	0	0
298	1	74	5	1	0	2	2	0	0	2	0
299	2	75	5	1	1	1	1	0	0	4	0
300	1	74	4	1	0	1	1	0	0	3	0
302	2	74	5	1	0	4	1	0	0	2	0
303	2	74	5	1	0	3	1	0	0	5	0
304	2	75	8	1	0	5	1	2	1	4	0
305	1	74	5	3	0	2	0	0	0	2	0
306	2	73	1	3	1	3	0	0	0	1	0
307	2	73	1	1	0	1	2	1	1	5	0
308	2	73	2	3	0	3	0	1	1	2	0
309	1	73	7	3	0	2	0	1	0	2	0
310	2	73	3	3	1	1	2	0	0	2	0
311	1	73	5	1	0	4	1	0	0	3	0
312	2	73	5	3	0	2	1	0	-9	2	0
315	1	74	10	1	0	1	0	0	0	0	0
316	2	73	8	3	0	3	0	2	1	1	0
317	2	73	6	1	1	3	1	1	1	1	0
319	2	73	7	3	-9	1	-9	0	0	3	0
320	2	73	4	3	-9	2	0	-9	-9	-9	0
321	1	73	8	1	0	0	1	1	0	3	0
322	2	73	10	3	0	5	1	2	1	3	0
323	2	74	8	1	1	4	1	2	1	4	0
325	2	73	5	1	1	1	0	0	0	2	0
326	2	74	5	1	-9	2	2	0	1	3	0
327	2	73	7	3	0	2	0	0	0	2	0
328	1	73	10	1	0	2	0	0	0	0	0
329	2	73	5	1	0	3	2	1	0	2	0
330	1	73	5	1	-9	5	0	-9	-9	-9	0
331	1	73	5	1	-9	1	0	-9	-9	-9	0
332	2	73	5	1	0	2	1	0	0	4	0
333	1	73	7	1	0	1	1	1	0	1	0
337	1	73	6	1	0	1	0	2	1	1	0
338	2	73	5	3	0	4	0	2	1	3	0
339	2	73	2	3	0	0	1	0	0	2	0
340	1	73	5	1	1	2	2	0	0	4	0
342	1	74	17	1	0	2	2	0	0	1	0
343	2	73	10	2	0	0	0	0	0	2	0
344	1	73	5	1	0	2	1	0	0	2	0
346	1	73	8	1	0	2	2	0	0	1	0
347	2	73	3	1	0	3	1	0	1	3	0
348	1	73	2	1	0	0	0	0	0	1	0
350	1	73	8	1	0	2	1	0	0	2	0
351	1	73	5	1	0	1	1	0	0	1	0
352	2	73	4	1	0	5	2	0	0	1	0
353	1	74	12	1	0	0	2	0	0	1	0
354	1	73	13	1	0	3	1	0	0	1	0
355	1	73	11	1	0	2	1	0	0	0	0
357	1	73	5	3	0	0	1	0	0	4	0
358	2	74	5	1	0	2	2	1	0	3	0
359	1	74	5	1	0	1	-9	0	0	1	0
360	1	73	13	1	1	2	1	0	0	1	0
361	2	73	5	1	0	4	1	0	1	4	0
362	1	73	0	3	-9	2	1	0	1	4	0
363	2	73	8	2	0	7	0	1	1	5	0
364	2	73	5	3	0	4	0	0	1	1	0
366	1	74	5	3	0	0	0	0	0	1	0
367	1	73	10	1	0	2	0	1	-9	2	0
368	1	73	8	1	0	0	0	0	0	1	0
369	2	73	8	1	0	1	0	2	1	4	0
370	2	73	8	3	1	3	1	2	1	5	0
371	2	74	2	2	0	3	1	0	0	3	0
372	2	74	6	1	1	2	2	1	1	2	0
373	1	73	8	1	0	2	2	0	0	2	0
374	2	73	5	3	0	0	0	0	0	2	0
376	1	73	2	1	-9	3	2	-9	-9	-9	0
379	1	73	5	1	0	3	1	0	0	2	0
380	2	73	8	1	0	4	1	0	0	2	0
381	1	73	12	1	0	1	0	0	0	2	0
382	2	74	11	3	1	2	0	1	1	1	0
383	1	73	10	1	0	2	2	0	0	5	0
384	2	73	8	3	0	2	1	0	0	2	0
385	2	73	3	1	0	3	1	0	0	3	0
387	2	74	8	2	0	5	0	0	1	1	0
388	2	73	5	3	0	4	0	0	0	2	0
389	1	73	5	1	0	2	1	0	0	2	0
390	2	74	5	1	0	2	0	0	0	1	0
392	1	73	8	1	0	2	0	0	0	1	0
393	1	73	5	1	0	6	0	0	0	3	0
394	1	73	5	1	0	0	2	0	0	2	0
396	2	73	5	3	0	2	1	0	0	4	0
397	1	74	5	3	0	1	0	0	0	2	0
398	1	74	6	1	0	3	1	0	0	4	0
400	2	73	5	3	1	3	1	2	1	4	0
401	1	73	5	1	1	1	2	2	0	2	1
404	2	73	4	1	-9	1	0	2	0	1	1
405	2	74	10	3	0	3	0	1	-9	4	0
408	2	74	4	3	0	1	2	0	-9	3	0
409	2	73	5	1	0	1	1	0	0	0	0
410	1	73	9	1	0	1	1	0	0	2	0
411	1	74	13	1	1	2	1	1	-9	1	0
412	1	73	10	1	0	1	1	0	0	5	0
413	1	73	7	1	0	3	1	0	0	2	0
414	1	73	8	1	0	2	1	0	0	4	0
415	1	74	4	1	0	4	2	0	1	4	0
418	2	74	5	1	0	2	0	0	0	2	0
419	2	73	5	1	1	3	0	0	0	5	0
420	2	74	8	1	0	3	0	2	1	1	0
423	2	73	11	1	1	1	1	1	1	2	0
424	1	73	5	1	0	3	1	0	0	1	0
425	2	73	12	1	1	2	2	0	1	3	0
426	2	74	5	1	0	1	0	0	0	3	0
427	1	73	5	1	0	2	1	0	0	3	0
428	1	73	3	1	0	2	1	0	0	2	0
429	1	74	9	1	0	2	1	0	0	4	0
431	2	74	5	3	0	2	1	0	1	2	0
432	2	74	4	1	0	1	0	0	0	0	0
434	1	74	13	1	0	3	1	0	-9	2	0
437	2	73	5	1	1	3	0	1	1	0	0
439	2	73	4	1	0	2	1	0	0	2	0
440	2	73	5	1	0	1	0	1	0	2	0
441	1	73	3	1	0	2	1	0	0	4	0
442	1	73	6	3	0	2	1	0	0	0	0
444	1	73	5	1	0	2	0	0	0	4	0
445	2	73	5	3	0	1	2	0	0	3	0
446	2	73	-9	-9	-9	-9	2	-9	-9	-9	0
447	2	73	4	3	0	3	1	0	0	4	0
451	2	74	5	3	0	3	0	0	0	3	0
452	1	74	2	2	0	2	1	0	0	5	0
455	1	73	5	1	-9	0	1	0	0	2	0
456	2	73	2	3	0	2	1	0	1	3	0
461	2	74	-9	-9	-9	-9	1	-9	-9	-9	0
463	1	73	5	1	0	2	2	0	0	1	0
465	1	73	5	1	0	4	1	1	0	4	0
467	2	73	8	3	-9	-9	1	2	0	2	1
470	2	74	2	3	0	2	0	0	0	2	0
472	1	73	6	1	0	3	0	0	0	0	0
473	2	73	12	2	0	2	1	1	0	2	0
475	1	74	3	3	0	2	1	0	0	3	1
476	2	73	0	2	-9	-9	2	0	0	3	0
477	2	74	8	3	0	3	1	0	0	3	0
479	1	73	5	3	0	1	2	0	0	3	0
483	2	73	2	1	0	2	0	0	0	3	0
485	2	73	5	1	0	1	1	2	1	1	0
486	2	73	5	3	0	0	1	1	0	2	0
489	2	74	10	3	0	1	2	1	0	2	0
490	1	74	5	1	0	2	1	0	0	1	0
491	2	74	5	1	1	1	1	0	0	4	0
492	2	73	5	1	0	1	1	0	0	3	0
493	2	73	5	3	0	2	0	2	0	0	0
494	2	73	5	3	0	2	1	0	0	1	0
495	1	74	13	1	0	4	0	1	0	2	0
496	2	74	8	1	0	1	1	0	0	1	0
497	1	73	10	1	0	2	1	0	0	2	0
498	2	73	5	1	0	1	0	0	0	1	0
500	2	73	13	3	0	1	0	0	0	2	0
502	1	73	18	1	0	1	2	0	0	1	0
503	2	73	5	1	0	2	2	0	0	2	0
504	1	73	5	1	0	2	2	0	0	0	0
505	2	73	5	3	0	2	1	0	0	4	0
506	2	73	4	3	0	1	1	0	0	4	0
507	1	73	5	1	0	1	2	0	0	3	0
508	1	74	5	1	0	3	1	0	0	1	0
509	1	74	5	1	1	4	1	2	1	3	0
510	2	73	2	3	0	2	1	0	0	1	0
511	1	73	6	1	0	3	0	1	0	3	0
512	1	73	11	1	0	2	2	0	0	4	0
515	1	73	5	1	0	4	1	0	0	1	0
516	2	73	5	1	0	4	0	0	0	0	0
517	1	73	8	1	0	1	0	0	1	2	0
518	2	73	5	3	1	2	0	0	0	4	0
519	1	73	13	1	0	0	2	0	0	1	0
520	2	73	5	3	1	3	0	2	1	1	0
521	1	73	3	1	0	1	2	0	0	2	1
522	1	73	5	1	0	0	2	0	0	3	0
523	1	73	5	2	0	2	1	0	0	5	0
524	2	74	2	3	0	2	0	0	0	3	0
525	1	73	15	2	1	2	1	1	1	2	0
527	2	73	5	3	1	1	1	2	1	5	0
529	1	73	5	1	0	1	1	1	1	4	0
530	1	73	5	1	0	3	1	0	0	3	0
531	2	73	5	1	0	2	1	0	1	2	0
532	1	73	10	1	0	3	0	0	-9	1	0
534	2	73	12	3	0	3	0	0	0	1	0
537	1	73	19	1	0	1	1	0	0	3	0
538	1	73	5	3	0	1	2	0	0	3	0
539	2	73	8	1	0	0	1	1	-9	2	0
540	2	73	5	3	0	2	0	0	0	2	0
541	1	73	5	1	0	1	2	0	0	0	0
542	1	73	8	2	0	3	1	0	0	4	0
543	2	73	8	3	1	1	2	2	1	2	0
544	2	73	8	3	0	2	2	1	0	2	0
545	1	73	8	1	0	2	2	0	0	6	0
549	1	74	5	3	0	2	0	0	0	1	0
550	2	73	8	3	0	0	2	1	-9	2	0
551	2	73	3	3	-9	0	1	0	1	1	1
552	1	73	13	1	-9	-9	0	1	0	7	1
553	1	73	9	1	0	2	2	0	0	2	0
554	2	73	3	1	1	2	2	0	-9	2	0
556	2	73	10	1	1	3	2	1	1	2	0
557	2	74	5	3	0	0	0	0	1	0	0
558	2	74	2	1	0	3	2	2	1	3	0
559	2	73	5	1	0	3	1	0	0	3	0
560	1	74	5	1	0	3	2	0	0	2	0
561	1	74	5	1	0	3	0	0	0	1	0
562	1	74	13	1	0	3	1	0	0	3	0
563	2	73	5	1	0	3	1	0	0	2	0
564	2	74	5	1	1	3	2	1	-9	5	0
565	2	73	5	3	1	0	1	0	0	2	0
566	2	73	5	1	0	1	0	0	0	1	0
567	1	73	5	1	0	3	1	0	0	1	0
570	2	73	12	1	1	5	0	0	0	5	0
572	2	73	10	1	1	2	1	0	0	4	0
574	1	73	5	1	0	1	1	0	0	6	0
575	1	73	5	1	0	0	1	0	0	3	0
578	2	73	8	1	0	1	0	0	0	0	0
579	2	73	5	1	0	2	0	0	0	4	0
580	1	74	8	3	0	3	0	0	0	1	0
581	1	73	17	1	0	2	1	1	0	2	0
582	1	74	5	1	1	5	1	1	1	3	0
583	1	73	13	1	0	1	1	0	0	1	0
585	2	74	5	3	0	3	1	1	0	1	0
586	1	73	6	1	0	1	1	0	0	1	0
587	2	73	5	1	1	7	2	0	1	9	1
589	2	73	3	1	0	4	2	0	0	0	0
590	2	73	8	3	0	3	1	0	0	3	0
591	2	73	1	3	1	3	1	0	-9	2	0
592	2	73	5	1	0	2	1	1	1	1	0
594	2	73	8	1	0	0	0	0	0	2	0
596	1	73	3	3	0	1	0	0	0	1	0
597	1	73	10	2	0	3	0	0	-9	1	0
598	1	73	8	3	0	2	0	0	1	1	0
599	1	73	5	1	0	4	2	0	0	6	0
600	2	73	5	3	0	3	1	1	0	1	0
601	1	73	5	1	0	1	2	0	0	3	0
603	2	73	4	3	1	1	0	0	1	3	0
604	2	74	4	3	0	0	2	0	0	1	0
607	2	72	5	1	0	1	1	2	1	2	0
608	1	72	5	2	0	1	0	0	0	4	1
609	2	72	5	1	0	5	1	0	0	0	0
610	2	72	6	1	0	0	1	0	0	1	0
611	2	72	8	1	0	2	0	0	0	3	0
617	2	73	5	3	0	1	2	0	0	0	0
619	2	73	12	1	0	1	-9	0	0	1	0
620	1	72	5	3	0	3	2	0	1	3	0
623	1	72	5	1	0	1	0	0	0	1	0
624	1	72	5	1	0	0	2	0	0	4	0
625	1	72	5	1	0	0	1	0	0	2	0
626	2	72	1	1	0	3	1	0	0	1	0
627	1	72	16	1	0	1	0	0	0	0	0
628	2	72	5	3	0	1	2	1	0	0	0
629	1	73	3	1	0	2	2	1	0	3	0
630	2	72	4	3	0	1	1	0	0	0	0
631	2	72	4	1	1	5	2	0	1	2	0
632	1	72	7	1	0	2	1	0	0	1	0
633	1	72	12	1	0	3	1	0	0	4	0
634	2	72	5	1	1	1	2	2	1	3	0
635	2	73	5	1	1	1	1	0	1	3	0
636	1	72	18	1	0	2	1	2	1	0	0
638	1	73	5	1	-9	1	0	0	0	6	0
639	1	72	8	3	0	2	1	0	0	1	0
640	2	72	6	3	0	3	1	0	0	2	0
641	1	73	5	1	0	0	1	0	0	2	0
642	2	72	10	3	0	1	1	1	0	0	0
643	1	72	5	1	0	1	2	0	0	3	0
644	1	73	7	1	0	4	1	0	0	0	0
646	2	72	8	1	0	4	1	0	0	3	0
647	1	73	2	1	0	4	1	1	1	5	1
648	1	73	4	1	0	2	2	0	0	0	0
649	2	72	13	1	-9	1	0	0	0	3	0
650	1	72	18	1	0	1	2	1	0	2	0
651	2	72	9	3	1	2	2	1	1	2	0
654	2	72	8	3	1	4	0	0	1	4	0
655	2	72	10	1	0	2	0	0	0	0	0
657	2	72	8	1	-9	-9	2	0	1	0	1
658	1	73	7	1	0	2	1	0	0	2	0
659	1	73	13	1	0	4	0	0	1	2	0
660	1	72	5	1	0	2	2	2	1	1	0
661	1	72	7	1	1	3	1	0	-9	4	0
663	2	72	5	1	0	0	1	0	0	1	0
665	2	72	5	1	0	2	1	1	0	1	0
666	2	72	3	3	0	5	1	2	1	4	0
668	2	72	5	1	0	2	2	0	0	1	0
670	1	72	11	3	0	5	1	0	0	2	0
671	1	73	5	2	0	4	0	2	1	2	0
673	2	72	8	1	0	1	1	0	1	1	0
674	2	72	8	1	0	2	0	0	0	2	0
676	2	72	8	1	0	5	0	1	-9	2	0
677	1	72	8	1	1	2	1	0	1	1	0
679	2	72	5	1	0	2	1	1	1	2	0
681	2	72	5	1	0	1	0	0	0	1	0
682	1	73	8	1	0	4	0	0	0	2	0
684	2	72	8	1	0	2	1	1	0	0	0
685	2	72	20	1	1	5	0	1	1	2	0
686	2	72	10	3	0	2	1	1	0	3	0
687	2	72	5	3	0	1	0	0	0	2	0
688	1	72	5	1	0	4	0	0	0	5	0
689	2	72	5	1	0	1	1	0	0	3	0
690	2	72	5	3	1	3	2	2	1	4	0
694	2	72	8	2	0	0	2	0	0	2	0
695	1	72	5	1	0	2	2	0	-9	1	0
697	1	72	16	1	0	4	1	1	1	7	0
698	1	72	8	1	0	3	1	0	0	0	0
701	2	72	5	3	0	2	0	2	1	3	0
703	1	72	13	1	1	2	1	0	1	3	0
704	2	72	17	3	0	1	1	0	0	2	0
705	2	72	5	1	1	4	1	1	0	3	0
706	2	72	12	3	1	4	1	2	1	4	0
707	1	72	9	3	0	4	2	0	0	2	0
708	1	72	5	2	0	1	2	0	0	1	0
710	1	72	11	1	0	4	1	0	0	0	0
711	1	72	13	1	0	0	0	0	0	2	0
712	2	72	5	3	1	3	0	1	-9	2	0
713	2	72	20	1	0	1	0	0	0	1	0
714	1	72	13	3	0	2	2	0	0	5	1
715	1	72	13	1	0	3	1	1	1	4	0
716	1	72	9	1	0	2	1	0	0	0	0
717	2	72	10	3	1	3	1	1	-9	4	0
718	2	72	5	1	0	3	1	0	0	3	0
719	2	72	5	1	0	0	1	0	0	0	0
721	2	72	5	1	1	5	1	1	0	3	0
722	2	72	5	1	0	1	1	0	0	2	0
723	1	72	0	1	0	2	0	0	0	2	0
724	2	72	5	3	0	3	0	1	0	5	0
729	1	72	5	1	0	2	0	0	0	2	0
730	1	72	3	1	0	3	2	0	0	3	0
731	1	72	8	1	0	1	1	0	0	3	0
733	1	73	8	1	0	0	1	0	0	2	0
734	1	72	7	1	0	2	1	0	0	2	0
735	2	72	5	1	0	1	1	0	0	1	0
736	1	72	5	1	0	3	1	0	0	7	0
737	1	72	0	1	0	2	1	0	0	1	0
738	2	72	5	1	1	3	2	2	1	5	0
739	1	72	5	1	0	3	1	1	1	5	0
740	2	73	12	1	0	4	1	0	1	1	1
741	2	72	5	3	1	1	2	2	0	2	0
743	1	73	8	1	1	2	2	2	1	5	0
744	1	72	2	1	-9	2	1	0	0	3	0
745	1	72	5	1	0	3	0	0	0	2	0
746	2	72	2	3	0	2	1	0	1	2	0
747	2	72	8	3	1	3	1	2	1	3	0
749	1	72	5	3	0	1	2	0	0	2	0
750	2	72	5	3	0	2	0	0	1	3	0
751	1	72	5	1	0	2	0	0	0	3	0
753	1	73	13	1	0	1	1	0	0	1	0
754	1	72	6	1	0	1	0	0	0	2	0
755	2	72	5	1	0	2	1	0	0	2	0
756	2	72	5	3	0	4	1	0	0	4	0
757	1	72	5	1	0	3	2	0	0	5	0
758	2	72	12	3	1	1	1	1	1	2	0
759	1	72	8	1	0	1	1	0	0	3	0
760	1	72	5	1	0	0	0	0	0	3	0
761	2	72	5	3	0	3	2	0	0	3	0
762	2	72	2	3	1	2	2	2	1	3	0
764	2	72	5	3	1	2	1	1	1	2	0
765	2	73	5	1	0	2	1	1	1	1	0
766	2	72	8	1	0	1	1	0	0	3	0
767	1	72	8	1	0	1	0	0	0	1	0
768	2	72	10	3	0	1	2	1	1	2	0
770	1	72	5	1	0	3	1	0	0	2	0
771	2	72	2	1	0	1	1	0	0	2	0
772	2	73	5	1	0	3	1	0	0	2	0
774	1	72	5	3	0	1	0	0	0	3	0
775	2	72	5	1	0	2	1	0	0	2	0
776	1	73	5	1	0	2	1	0	0	1	0
777	2	72	5	1	1	3	1	0	1	4	0
778	2	72	8	3	0	4	1	1	0	2	0
781	2	72	8	1	0	2	1	0	1	1	0
782	2	72	5	1	0	3	0	0	0	3	0
783	2	72	5	1	1	1	1	2	1	2	0
785	2	72	5	1	1	2	1	2	1	3	0
786	2	73	5	1	0	2	2	0	1	3	0
787	1	72	5	1	0	2	0	0	0	1	0
788	1	72	18	1	-9	-9	2	0	0	1	0
791	2	72	8	1	0	1	1	0	0	1	0
793	2	72	5	1	0	2	1	0	0	3	0
794	1	72	8	1	0	3	1	1	0	2	0
795	2	72	5	3	0	3	1	0	0	4	0
796	2	72	6	1	1	1	1	1	0	3	0
797	1	73	17	1	0	1	0	0	0	3	0
798	2	72	5	3	1	3	2	0	1	4	0
799	2	72	13	1	1	3	1	0	0	6	0
802	2	73	8	3	1	-9	1	2	1	3	0
803	2	72	8	1	1	3	1	0	0	2	0
804	2	72	8	3	0	2	2	0	0	2	0
805	2	72	7	1	0	6	1	0	0	2	0
806	2	72	16	3	0	4	2	0	0	2	0
807	1	72	5	1	0	1	0	0	0	2	0
808	2	72	5	1	0	3	1	0	1	1	0
809	2	72	5	3	0	0	1	2	1	3	0
813	2	72	1	3	1	2	0	0	0	5	0
815	2	73	5	3	0	1	1	0	0	1	0
817	2	72	5	3	0	2	1	0	0	3	0
818	2	72	5	1	1	2	1	0	0	3	0
819	2	73	12	1	1	2	0	2	1	1	0
820	1	72	4	1	0	2	1	0	0	2	0
821	1	72	13	1	0	2	0	0	0	3	0
822	2	72	5	1	0	0	2	0	0	0	0
824	2	72	5	1	0	3	1	0	0	1	0
825	1	73	5	1	0	5	0	0	0	2	0
827	2	72	3	1	1	1	1	1	0	0	0
829	2	72	5	3	0	2	1	0	1	2	0
830	1	72	10	1	0	1	2	0	0	5	0
831	2	72	5	3	0	1	1	1	0	1	0
832	1	72	5	1	0	2	0	1	0	5	0
833	2	72	0	2	-9	-9	1	0	0	5	0
834	2	72	8	3	0	3	2	1	0	5	0
835	1	72	8	1	-9	0	2	1	0	3	0
836	2	72	5	3	1	2	1	2	1	1	0
837	2	72	3	1	0	0	0	0	0	2	0
838	1	72	4	1	0	2	0	1	1	5	1
839	2	72	8	1	0	1	0	0	0	3	0
840	1	72	8	1	0	1	0	0	0	1	0
842	1	72	8	1	0	2	1	0	0	2	0
843	1	72	9	1	0	2	2	0	0	1	0
844	2	72	5	1	0	3	2	0	0	1	0
845	2	72	5	1	0	2	0	0	1	1	0
846	1	72	7	1	0	1	2	1	0	2	0
847	2	72	8	1	1	2	1	1	1	2	0
848	2	72	8	3	1	2	2	2	1	2	0
849	1	73	11	1	0	2	1	0	0	4	1
850	2	72	6	1	0	0	0	2	1	4	0
855	1	72	1	1	0	1	1	0	0	2	0
858	2	73	5	2	0	1	0	1	-9	0	0
859	2	73	3	3	1	1	2	1	1	2	0
860	2	72	3	1	0	2	1	0	0	1	0
864	2	72	8	1	0	2	1	0	0	1	0
865	1	72	8	1	0	1	2	0	0	1	0
867	1	72	9	1	0	5	0	0	1	2	0
870	2	72	5	2	0	1	0	0	0	3	0
872	2	72	5	1	0	1	2	0	0	1	0
874	1	72	5	1	0	2	0	1	0	3	0
875	1	72	5	1	0	1	0	2	0	1	0
876	1	72	8	1	0	1	1	0	0	4	0
877	2	72	5	3	1	2	1	0	0	1	0
878	2	72	5	3	0	2	1	0	0	2	0
880	1	73	11	1	0	2	0	0	0	2	0
882	2	72	5	1	0	1	1	0	0	6	0
884	2	72	5	3	1	3	2	0	0	2	0
886	1	72	5	1	0	2	2	0	0	3	0
887	2	72	5	1	1	4	0	2	1	3	0
890	2	72	5	1	0	1	1	-9	-9	-9	0
891	1	72	5	1	0	0	0	0	0	2	0
892	2	73	5	3	0	1	1	0	1	3	0
894	1	72	11	1	0	3	1	0	0	3	0
895	2	72	5	1	0	2	1	0	1	4	0
898	1	72	8	1	0	2	0	0	0	2	0
899	2	72	2	3	0	1	0	0	0	2	0
900	2	73	5	3	0	3	0	0	1	2	0
903	2	72	5	3	0	2	1	0	0	2	0
905	1	73	5	1	0	2	2	1	0	7	0
907	1	73	11	3	1	1	1	0	0	3	0
908	2	72	5	1	0	1	0	0	0	2	0
909	2	72	5	3	0	3	2	0	0	2	0
910	1	72	8	1	0	0	1	0	0	2	0
911	2	73	5	1	0	1	0	0	0	4	0
912	2	72	8	3	0	3	1	0	0	0	0
914	2	72	5	1	0	2	1	0	1	1	0
915	2	73	1	1	0	2	1	0	1	1	0
916	2	72	8	3	0	2	0	0	0	2	0
919	2	72	8	1	0	4	1	0	0	2	0
920	1	72	4	3	0	1	1	0	0	5	0
921	1	72	5	1	0	2	2	0	0	2	0
924	2	72	5	3	1	3	1	0	0	3	0
925	2	72	5	1	0	4	0	2	1	2	0
926	2	73	5	2	0	3	1	0	0	0	0
927	1	72	8	3	0	2	2	0	0	3	0
928	1	72	5	1	0	0	1	0	0	2	0
929	2	72	5	2	0	1	1	0	0	2	0
931	1	72	17	3	0	0	1	0	0	1	0
932	1	72	14	1	0	2	1	1	0	5	0
933	2	72	13	3	-9	3	1	0	0	2	0
934	1	72	11	1	0	4	1	1	1	4	0
935	2	72	1	3	0	5	0	0	0	3	0
936	2	72	5	1	0	1	1	1	0	5	0
937	2	72	5	2	0	1	0	0	0	1	0
938	1	72	5	2	0	0	1	0	0	1	0
940	2	72	5	1	0	3	0	0	0	1	0
941	1	72	8	1	0	2	1	0	0	0	0
942	2	72	5	1	1	5	1	2	1	2	0
943	1	72	5	1	-9	-9	1	0	0	4	1
944	1	72	13	1	0	3	2	0	0	1	0
945	2	72	10	3	0	3	2	0	0	3	0
949	1	72	6	1	0	1	2	0	0	2	0
951	1	72	13	1	0	0	0	0	0	1	0
952	2	73	5	1	0	2	1	0	0	0	0
954	1	73	8	1	0	1	1	0	0	1	0
956	2	72	3	3	0	1	1	0	0	2	0
957	2	72	10	3	1	2	0	1	1	3	0
959	2	72	3	3	0	2	2	0	0	1	0
960	1	72	5	1	0	1	0	0	0	3	0
961	2	73	8	3	0	7	2	0	0	5	0
962	1	72	13	1	1	5	1	2	1	3	0
963	2	72	8	3	0	2	1	1	1	2	0
965	2	72	5	1	0	2	0	2	1	3	0
966	1	72	7	1	1	2	0	0	0	4	0
967	2	72	16	1	0	2	1	0	0	3	0
968	1	72	5	1	0	2	0	0	0	0	0
969	2	72	4	1	0	2	2	0	0	2	0
970	1	72	5	1	0	2	2	0	1	3	0
971	2	72	5	1	0	1	1	0	0	4	0
972	1	71	13	1	0	1	1	0	0	2	0
975	2	71	5	1	0	2	2	0	0	1	0
976	2	72	5	1	-9	1	1	-9	-9	-9	0
977	1	71	5	1	0	1	1	0	0	3	0
980	2	71	13	1	0	2	2	1	0	1	0
981	1	72	5	1	0	3	2	0	0	1	0
983	2	71	5	2	0	3	2	2	0	6	0
984	2	71	12	1	0	1	-9	0	0	0	0
985	2	71	12	1	0	0	2	0	0	1	0
986	2	71	5	1	0	0	0	0	-9	1	0
987	2	71	5	3	0	2	1	0	0	5	0
988	2	71	8	3	0	4	1	1	1	1	0
989	1	71	13	1	0	1	1	0	0	2	0
991	2	71	5	1	0	1	1	0	0	1	0
992	2	71	5	1	0	2	0	0	0	1	0
993	1	71	8	1	0	0	0	1	0	3	0
996	1	71	5	1	0	3	1	0	1	2	0
998	1	71	8	1	-9	2	0	0	1	2	0
999	1	71	8	1	0	1	2	0	0	1	0
1000	2	72	17	1	0	2	2	2	1	1	0
1001	1	71	13	1	0	1	2	0	1	2	0
1002	2	71	8	1	1	2	2	0	1	4	0
1003	1	71	5	1	0	2	1	0	0	2	0
1004	1	71	13	1	1	3	2	0	0	1	0
1005	1	72	5	2	0	2	1	0	1	2	0
1007	2	71	5	3	0	1	2	0	1	2	0
1008	1	71	8	1	0	3	1	1	0	0	0
1009	2	72	5	3	0	2	1	0	0	2	1
1010	1	71	13	1	0	2	1	0	0	6	0
1011	1	71	5	1	0	1	2	0	0	3	0
1012	2	71	7	3	0	1	1	0	0	2	0
1013	2	71	8	3	0	0	0	0	0	1	0
1014	2	71	4	1	0	0	1	0	1	1	0
1015	1	71	8	1	0	5	1	0	0	1	0
1017	2	71	4	3	0	0	1	2	1	3	1
1018	2	72	7	3	0	0	2	0	0	0	0
1019	1	72	3	1	0	1	2	0	0	2	0
1020	2	71	8	3	1	2	2	2	1	1	0
1021	2	71	5	1	0	5	1	0	1	2	0
1024	2	71	8	3	0	1	2	2	1	3	0
1025	2	71	8	1	0	4	1	0	0	2	0
1026	2	72	7	3	0	1	2	0	0	0	0
1029	1	72	6	2	0	2	1	2	0	2	0
1032	2	71	5	1	0	1	2	0	0	0	0
1034	1	71	5	1	0	2	1	1	1	2	0
1035	2	71	13	1	0	2	0	0	-9	3	0
1038	2	71	5	1	0	1	0	0	0	1	0
1039	2	71	5	3	0	2	1	0	0	5	0
1041	1	71	5	1	0	2	1	0	0	2	0
1042	2	71	5	1	0	2	1	0	0	2	0
1043	1	71	5	1	0	3	0	0	0	0	0
1044	2	71	1	3	0	1	1	1	0	1	0
1045	2	71	5	3	-9	-9	0	1	1	4	0
1047	2	71	8	1	0	3	0	0	0	2	0
1048	2	72	5	3	0	4	1	2	1	2	0
1050	2	71	8	3	0	1	1	0	0	3	0
1052	1	72	5	3	0	2	2	0	1	5	0
1053	2	71	8	1	0	2	2	0	0	1	0
1054	2	71	5	1	0	3	2	2	1	4	0
1055	2	72	10	3	-9	0	0	0	0	0	0
1056	2	71	5	1	1	3	0	1	1	3	0
1058	1	72	5	1	0	1	1	2	0	2	0
1059	2	71	5	3	1	1	1	2	1	3	0
1060	1	71	13	1	0	1	1	0	0	3	0
1061	2	72	5	3	0	3	2	0	0	0	0
1063	1	71	10	3	0	2	0	0	0	3	0
1064	1	71	11	1	0	0	2	0	1	1	0
1065	1	71	8	1	0	1	1	0	0	2	0
1066	2	71	5	1	1	2	1	0	0	4	0
1067	1	71	5	1	0	0	1	0	0	0	0
1068	2	71	7	1	0	3	0	0	0	5	0
1070	1	72	5	1	0	3	1	1	0	6	0
1073	2	71	3	1	0	3	1	1	1	5	0
1074	2	71	5	1	0	1	0	0	0	1	0
1075	2	71	5	3	0	2	1	0	0	2	0
1076	2	71	5	3	0	2	2	0	1	3	0
1077	2	72	12	3	1	3	0	0	0	2	0
1079	2	71	5	1	0	2	1	0	0	1	0
1080	2	72	5	1	0	3	0	0	0	2	0
1081	1	71	17	1	0	1	0	0	0	0	0
1082	1	71	8	1	0	3	0	0	0	3	0
1083	2	71	5	1	0	3	2	0	1	2	0
1084	2	71	8	1	0	1	1	0	0	1	0
1085	1	71	5	2	0	2	1	0	1	3	0
1088	2	71	5	3	0	1	1	0	1	1	0
1089	2	71	5	3	0	3	1	0	0	2	0
1090	1	71	5	1	1	3	1	2	1	4	0
1095	1	72	5	2	0	1	2	0	0	0	0
1096	1	71	13	1	0	2	1	0	0	1	0
1097	2	71	13	3	0	4	0	0	0	1	0
1098	2	71	8	1	0	3	1	0	0	2	0
1099	1	71	8	1	0	3	2	1	1	4	0
1100	2	71	11	3	0	3	1	0	0	3	0
1101	1	71	5	1	0	3	0	0	-9	3	0
1102	1	72	8	2	1	1	2	2	1	5	0
1103	2	71	8	1	0	3	1	0	0	2	0
1104	2	71	12	3	1	3	0	0	1	2	0
1106	1	71	6	1	0	1	2	0	0	3	0
1107	1	71	8	1	0	1	2	0	0	2	0
1109	2	71	5	3	-9	0	1	0	0	0	0
1110	2	72	5	3	0	2	1	0	0	6	0
1111	1	71	8	1	0	0	1	0	0	1	0
1112	2	71	5	3	0	3	1	0	0	2	0
1114	2	71	3	1	0	1	2	0	0	0	0
1115	2	71	2	3	0	4	1	0	0	6	0
1116	1	71	2	1	0	1	2	0	0	2	0
1117	2	71	2	3	0	1	1	0	0	0	0
1118	1	71	5	1	0	2	1	0	0	2	0
1119	1	71	6	1	0	1	1	0	0	3	0
1120	2	71	5	1	0	5	2	1	0	2	0
1121	1	71	1	1	0	2	2	0	0	2	0
1122	2	71	8	1	0	2	0	0	0	3	0
1123	2	71	5	1	0	2	0	0	1	4	0
1124	1	71	5	1	0	4	0	1	0	6	0
1126	2	71	4	1	0	2	1	0	1	1	0
1127	2	71	4	1	0	2	2	0	0	2	0
1128	1	71	8	1	0	4	1	0	0	3	0
1129	2	71	8	3	0	2	2	0	0	0	0
1130	2	71	1	3	0	5	2	1	1	4	0
1136	2	71	5	3	0	0	0	0	0	2	0
1137	1	71	8	1	0	4	2	0	0	1	0
1140	2	71	2	3	0	1	0	0	0	1	0
1141	2	71	5	1	0	2	1	0	0	4	0
1142	2	71	5	3	1	3	1	0	-9	2	0
1144	1	72	8	3	0	1	1	0	0	0	0
1145	2	71	5	1	1	2	2	2	1	0	0
1148	2	72	5	3	0	3	1	0	0	1	0
1149	1	71	5	3	0	4	1	1	-9	4	0
1151	2	71	4	1	0	1	1	0	-9	1	0
1152	2	72	4	1	0	4	1	0	0	5	0
1153	1	72	5	1	0	0	2	0	0	0	0
1156	1	71	5	1	0	0	2	0	0	1	0
1157	1	71	8	1	0	3	1	0	0	1	0
1158	2	71	6	1	0	0	0	0	0	1	0
1159	1	72	8	1	0	5	1	0	0	2	0
1161	2	71	1	3	1	3	1	0	1	4	0
1162	1	71	5	1	0	0	1	0	0	2	0
1163	2	72	5	3	1	0	0	0	-9	2	0
1165	1	72	5	1	0	2	2	0	0	3	0
1166	2	72	5	3	0	1	1	0	0	2	0
1167	1	72	7	1	0	1	0	0	0	4	0
1169	2	72	1	1	0	0	0	2	1	1	0
1170	2	71	8	3	0	1	0	1	0	1	0
1171	1	71	8	1	0	1	1	0	0	0	0
1172	1	71	5	1	0	2	1	0	0	5	0
1173	2	71	2	1	1	2	2	0	0	2	0
1174	2	71	5	1	0	3	1	0	0	2	0
1175	1	71	5	1	0	2	1	0	-9	0	0
1176	2	71	5	1	0	4	0	0	0	1	0
1177	2	71	5	1	0	1	1	0	0	5	0
1178	2	71	5	1	0	2	1	0	0	2	0
1179	2	71	5	1	0	2	1	2	1	1	0
1180	2	72	8	1	0	1	1	0	0	3	0
1181	2	72	17	1	0	2	1	2	1	4	0
1182	1	71	8	1	0	2	0	0	0	2	0
1183	2	71	8	3	1	5	1	2	1	2	0
1184	2	72	5	1	0	3	1	0	0	3	0
1185	2	71	3	3	0	2	2	1	0	2	0
1186	2	71	12	1	0	1	2	0	0	1	0
1187	1	71	5	2	0	2	2	0	0	5	0
1189	1	72	18	2	-9	-9	1	2	1	7	1
1190	2	72	8	1	1	0	1	0	0	0	0
1191	1	71	5	1	0	2	1	0	0	4	0
1193	2	71	5	3	0	2	2	0	1	3	0
1194	1	71	4	3	-9	-9	1	0	0	1	0
1195	2	71	5	1	1	4	2	0	1	3	0
1197	2	71	5	1	0	2	1	0	0	0	0
1198	1	71	13	3	0	0	1	0	0	0	0
1199	2	71	5	3	0	3	1	1	1	1	0
1200	2	72	5	1	0	4	1	0	0	4	0
1201	1	71	10	1	0	3	1	0	1	2	0
1203	2	71	5	3	0	2	0	0	0	1	0
1204	1	71	6	3	0	0	1	0	0	2	0
1205	2	72	2	1	0	2	1	0	0	3	0
1206	2	71	3	1	0	2	1	0	1	4	0
1207	2	71	3	3	1	4	0	2	1	2	0
1209	1	71	9	1	0	1	1	0	0	3	0
1210	2	72	8	3	0	3	1	0	1	4	0
1211	1	72	13	1	0	2	1	0	0	1	0
1212	1	71	5	1	0	2	0	1	0	0	0
1213	1	71	8	1	0	2	1	0	0	2	0
1214	1	71	4	1	0	1	2	0	0	0	0
1215	2	71	12	2	0	1	2	1	1	3	0
1217	2	71	5	3	0	0	1	0	0	1	0
1219	1	71	5	1	0	1	1	0	0	3	0
1222	2	71	5	3	0	0	1	1	0	1	0
1223	2	71	5	1	0	1	1	0	0	1	0
1224	1	71	3	1	0	0	2	0	0	2	0
1225	2	72	5	1	0	2	1	0	0	0	0
1226	2	71	8	3	1	1	1	1	0	3	0
1227	2	71	5	1	0	0	1	0	0	1	0
1229	2	71	3	3	1	1	2	0	1	2	0
1230	2	71	5	1	0	2	0	2	1	3	0
1231	2	71	5	1	0	3	1	2	0	3	0
1232	1	72	0	2	-9	-9	1	2	1	6	0
1233	2	71	8	3	0	1	0	2	1	1	0
1234	1	72	10	1	0	1	0	0	0	1	0
1235	2	71	8	2	0	4	1	0	0	2	0
1236	2	71	8	3	0	0	0	0	1	0	0
1237	2	71	8	1	0	3	1	0	0	1	0
1238	1	72	5	1	0	2	1	0	0	3	0
1239	1	71	5	1	0	1	1	0	0	3	0
1240	2	71	5	1	-9	2	-9	2	0	4	1
1241	1	71	5	1	0	3	0	0	0	4	0
1242	1	72	8	1	0	2	1	0	0	1	0
1243	2	71	5	1	0	5	2	0	0	2	0
1244	1	71	5	1	-9	-9	0	0	1	7	1
1245	1	71	5	1	0	2	2	0	0	4	0
1246	2	72	5	3	0	2	0	0	0	5	0
1248	1	71	5	1	0	2	1	0	0	5	0
1249	2	71	9	1	0	3	1	1	1	2	0
1250	2	71	3	3	0	2	0	0	1	2	0
1251	2	72	5	3	0	2	0	0	1	2	0
1252	1	71	5	1	0	1	0	0	0	2	0
1253	1	71	15	3	0	1	1	0	1	3	0
1255	2	72	5	2	0	0	1	0	0	0	0
1256	1	71	5	1	0	2	0	0	0	3	0
1257	1	72	5	1	0	2	1	1	-9	3	0
1258	2	71	5	2	0	2	1	0	0	1	0
1259	1	71	5	1	0	3	1	1	0	1	0
1262	2	71	5	1	0	4	1	0	1	4	0
1264	2	71	5	1	1	0	2	2	1	4	0
1266	1	72	8	1	1	0	1	1	1	1	0
1267	1	71	8	1	1	2	2	0	0	4	0
1268	1	71	8	1	0	1	0	0	0	1	0
1270	2	71	8	3	0	3	1	0	0	1	0
1275	1	71	5	1	0	5	0	0	0	4	0
1276	2	71	5	1	0	3	2	0	0	3	0
1277	2	71	7	2	0	3	2	2	0	1	0
1280	1	72	6	1	0	2	2	0	0	2	0
1281	1	72	8	1	0	2	1	0	0	2	0
1282	1	71	5	1	0	2	0	0	0	0	0
1283	2	71	5	1	0	0	0	0	0	2	0
1284	1	71	5	1	0	2	2	0	0	2	0
1285	1	72	13	1	0	0	1	0	0	3	0
1286	1	72	18	1	0	1	1	0	0	4	0
1287	1	71	5	1	0	2	1	0	0	3	0
1288	1	71	13	1	0	3	1	0	0	1	0
1289	2	71	8	3	0	3	0	0	1	2	0
1291	1	71	7	1	0	2	2	0	0	2	0
1292	2	71	7	1	0	3	0	1	0	2	0
1293	1	72	6	1	0	1	0	0	0	6	0
1294	2	71	11	3	0	0	1	0	0	1	0
1295	2	71	5	3	1	2	2	1	1	2	0
1296	2	71	10	1	1	2	2	0	1	3	0
1297	2	71	5	3	0	2	1	1	0	3	0
1299	1	72	6	1	0	1	2	0	0	1	0
1300	1	71	5	1	-9	-9	1	0	0	1	0
1301	1	72	15	3	1	2	0	0	0	2	0
1302	2	72	3	1	0	1	2	0	0	0	0
1303	1	71	5	1	0	2	0	0	0	3	0
1304	1	71	8	1	1	2	1	0	0	3	0
1305	2	71	5	1	1	4	1	1	-9	3	0
1306	2	71	5	1	0	2	0	0	0	0	0
1307	2	71	4	1	0	2	2	0	0	2	0
1309	2	71	5	3	1	5	2	0	1	2	0
1310	1	71	5	1	0	0	0	0	0	1	0
1311	2	71	8	1	0	2	1	0	0	1	0
1312	2	71	5	3	1	1	1	0	0	2	0
1314	2	71	8	1	1	2	0	0	0	2	0
1318	2	71	3	3	1	2	2	1	0	3	1
1319	1	71	17	1	0	1	1	0	0	2	0
1320	1	71	5	1	0	1	1	0	0	1	0
1321	2	71	13	1	0	3	2	2	1	1	0
1322	2	71	5	1	0	3	0	0	1	1	0
1323	1	71	5	1	0	1	1	2	0	5	0
1324	1	72	13	1	0	3	0	0	0	0	0
1325	2	71	5	1	0	2	1	0	-9	3	0
1326	1	71	5	1	0	1	0	0	0	2	0
1327	1	71	8	1	0	1	1	0	1	5	0
1328	2	72	5	1	0	2	1	0	0	3	0
1330	2	71	12	2	0	1	1	0	0	3	0
1331	1	71	7	1	0	2	1	0	0	2	0
1332	1	71	5	1	0	2	2	0	0	5	0
1333	2	71	8	1	0	3	1	0	1	3	0
1334	1	71	5	3	0	1	1	0	0	1	0
1335	2	71	13	3	0	3	1	1	0	1	0
1336	1	72	5	1	0	1	1	0	0	2	0
1337	1	71	8	1	0	0	1	0	0	1	0
1338	2	71	12	3	0	0	0	0	0	0	0
1339	1	71	5	1	0	3	1	0	0	1	0
1340	2	71	5	3	1	3	1	2	1	2	0
1342	2	71	8	1	0	1	1	0	0	1	0
1343	1	71	5	1	0	1	1	0	0	2	0
1344	2	71	5	1	1	6	1	0	-9	6	0
1345	1	71	13	1	0	3	0	0	-9	3	0
1346	2	72	9	1	1	4	0	1	1	1	0
1347	2	71	8	1	0	2	1	0	0	2	0
1348	2	71	5	1	0	2	1	0	0	1	0
1351	1	72	8	1	0	3	1	0	0	1	0
1352	2	71	8	2	0	2	1	1	1	0	0
1353	2	72	5	3	1	1	2	1	1	3	0
1354	2	71	5	1	1	4	2	0	0	4	0
1355	1	71	9	1	0	1	0	0	0	0	0
1356	2	71	4	1	0	4	1	0	0	1	0
1357	1	71	5	1	0	1	1	0	1	0	0
1358	1	71	8	1	0	2	1	0	0	2	0
1359	2	71	5	1	0	2	2	0	0	2	0
1360	1	71	5	1	0	0	1	0	1	1	0
1361	2	71	5	3	0	2	1	0	0	2	0
1362	2	71	13	1	0	1	1	0	1	2	0
1363	2	72	5	3	0	1	1	0	0	1	0
1364	1	71	5	1	0	3	2	0	1	2	0
1367	2	71	3	1	1	0	1	1	1	2	0
1369	2	72	6	3	0	1	0	0	0	1	0
1370	2	70	9	1	1	4	1	0	0	2	0
1371	2	71	8	1	0	3	2	0	0	0	0
1372	1	70	10	1	0	0	1	0	0	2	0
1373	1	70	5	1	0	2	2	0	0	3	0
1374	2	70	5	3	0	2	2	0	0	0	0
1376	1	70	5	2	0	0	1	1	0	1	0
1378	2	70	7	1	0	1	1	0	1	2	0
1379	2	70	5	1	0	5	1	0	0	3	0
1380	1	70	14	1	0	0	1	0	0	1	0
1382	2	71	5	1	0	5	2	0	-9	3	0
1383	2	71	5	3	0	1	0	0	0	4	0
1384	2	70	10	1	1	2	2	0	0	3	0
1385	2	70	4	3	-9	3	2	2	1	4	1
1386	1	71	8	1	0	1	2	0	0	3	0
1387	2	70	5	3	0	1	1	0	1	2	0
1388	2	70	5	1	0	2	1	0	0	2	0
1389	2	70	3	1	0	0	0	1	0	3	0
1390	1	70	5	1	1	3	0	2	1	1	0
1391	2	70	5	1	0	4	1	0	0	3	0
1392	2	71	13	1	1	2	2	0	0	3	0
1393	1	70	5	1	0	3	1	1	0	3	0
1394	2	70	8	1	0	3	2	0	0	0	0
1395	1	70	8	1	0	0	1	0	0	5	0
1396	2	70	5	3	0	4	1	0	0	1	0
1397	1	70	12	1	0	0	2	0	0	1	0
1398	2	70	8	1	0	3	2	0	0	2	0
1399	2	70	5	1	1	3	2	0	0	2	0
1400	1	70	5	1	0	2	1	0	0	1	0
1401	1	70	12	1	1	3	2	1	0	3	0
1402	1	70	17	1	0	2	1	0	0	1	0
1403	2	70	5	1	1	0	2	0	0	1	0
1404	1	70	6	1	0	4	2	0	0	4	0
1405	1	70	5	1	1	1	0	2	1	0	1
1407	1	70	5	1	0	2	0	0	1	1	0
1408	2	71	5	1	0	0	1	0	0	1	0
1409	2	70	5	1	1	6	1	1	1	3	0
1410	2	71	5	3	0	2	1	1	0	3	0
1411	2	71	5	3	0	2	0	0	0	2	0
1413	2	70	8	1	0	2	1	1	0	3	0
1416	2	70	5	1	0	0	1	0	0	0	0
1418	1	70	8	1	0	2	0	0	0	2	0
1419	1	70	8	1	0	1	1	0	0	0	0
1420	1	71	5	1	-9	1	1	0	0	2	0
1421	1	70	5	1	0	0	0	0	0	1	0
1422	1	70	10	2	0	1	1	1	1	0	0
1424	1	70	13	1	0	3	1	0	1	1	0
1425	2	71	8	1	0	2	1	0	0	3	0
1426	1	70	8	1	0	0	0	0	0	1	0
1428	1	70	13	1	0	1	1	1	0	3	0
1429	2	70	12	1	0	5	0	0	0	1	0
1430	1	70	13	1	0	2	0	1	0	5	0
1432	1	70	8	1	0	3	1	1	0	1	0
1433	1	70	13	1	0	2	1	0	0	1	0
1435	2	70	5	1	1	0	1	0	1	2	0
1436	1	70	4	1	0	2	1	0	0	0	0
1437	1	71	8	1	-9	3	2	-9	-9	-9	0
1438	1	70	17	1	0	3	0	0	0	2	0
1439	1	70	16	1	0	2	0	0	0	2	0
1442	1	70	8	1	0	4	-9	0	0	1	0
1443	2	70	8	1	0	3	1	0	0	4	0
1444	2	70	5	3	0	2	1	0	-9	4	0
1445	1	71	5	1	0	2	1	0	0	2	0
1446	2	71	8	1	0	3	1	0	0	2	0
1447	2	70	8	1	0	1	0	0	0	3	0
1450	2	70	5	2	0	0	2	0	0	1	0
1452	2	70	10	3	1	0	2	2	1	2	0
1453	2	70	5	1	1	2	0	1	0	2	0
1454	1	70	3	1	0	3	1	0	0	2	0
1456	2	70	8	1	0	1	1	0	0	1	0
1457	2	70	5	2	0	0	0	1	0	3	0
1459	2	70	5	1	1	1	1	0	1	1	0
1460	1	70	7	3	0	6	1	0	0	1	0
1461	1	70	5	2	0	0	2	0	0	1	0
1463	1	70	5	2	0	0	2	0	0	3	0
1465	1	70	5	1	0	3	0	2	1	1	0
1467	1	70	8	1	0	5	0	1	1	6	0
1468	2	71	5	2	-9	-9	-9	1	0	7	1
1469	1	70	12	1	0	1	0	0	0	2	0
1472	1	70	5	1	0	1	1	0	0	2	0
1475	2	70	4	1	0	1	1	0	1	2	0
1476	2	70	5	3	0	3	2	0	1	1	0
1477	2	70	13	3	0	1	1	0	0	1	0
1478	1	70	5	1	0	1	2	0	0	1	0
1479	1	70	10	1	0	4	1	0	0	2	0
1480	1	70	12	1	0	1	2	0	0	2	0
1482	1	70	5	1	0	3	1	0	0	3	0
1483	1	70	10	1	0	2	1	2	1	4	0
1487	2	70	5	2	1	3	2	0	0	3	0
1488	2	70	12	2	0	1	1	0	0	0	0
1489	2	70	9	1	0	2	2	0	0	2	0
1490	2	70	5	1	0	3	1	0	0	1	0
1491	1	70	5	3	0	2	0	0	0	2	0
1492	1	71	5	1	0	3	0	0	0	1	0
1493	2	70	8	3	0	1	2	0	0	2	0
1495	1	70	5	1	0	4	0	0	0	2	0
1496	2	70	5	3	0	2	1	0	0	2	0
1498	1	70	8	1	0	1	0	0	0	2	0
1499	1	71	5	1	0	2	2	0	0	2	0
1500	2	71	4	3	0	3	1	0	0	1	0
1501	2	70	2	1	0	0	1	0	0	0	0
1502	1	71	12	1	0	2	1	0	0	3	0
1503	1	70	4	1	0	3	1	0	0	1	0
1504	1	70	8	1	0	2	1	0	0	4	0
1505	2	70	6	1	1	4	1	0	1	4	0
1506	2	70	5	2	0	1	0	0	0	1	0
1507	1	71	1	1	0	3	1	0	0	1	0
1509	1	70	5	1	0	0	0	0	0	1	0
1510	1	70	8	1	1	3	1	0	0	6	0
1511	2	71	2	1	0	3	1	0	0	3	0
1512	1	71	5	1	0	1	1	0	1	1	0
1514	2	70	12	1	0	0	1	0	0	4	0
1515	1	70	8	3	0	1	1	0	0	2	0
1516	1	70	8	1	0	3	2	0	0	4	0
1517	1	70	8	3	0	0	0	0	0	2	0
1518	2	70	3	3	1	3	1	2	1	5	0
1519	2	70	7	3	0	3	2	2	1	2	0
1520	2	70	8	1	0	0	1	0	0	0	0
1521	1	70	7	1	0	2	1	0	0	1	0
1522	1	71	12	1	0	0	0	0	0	2	0
1524	2	70	5	1	0	0	1	0	0	1	0
1525	1	70	5	1	0	2	1	0	-9	3	0
1526	1	70	5	1	0	0	2	0	0	2	0
1527	1	70	8	1	0	2	0	1	0	1	0
1528	2	71	12	1	0	4	0	0	0	1	0
1529	2	71	5	1	0	3	1	0	0	3	0
1530	2	70	4	3	0	0	0	1	0	2	0
1531	1	71	8	1	0	2	1	0	0	2	0
1532	1	70	13	1	1	6	1	0	1	4	0
1535	2	70	5	3	0	4	1	0	0	2	0
1537	2	70	6	1	0	2	0	0	0	3	0
1538	1	71	9	1	0	2	2	0	1	2	0
1539	1	71	8	1	0	3	1	0	0	2	0
1540	1	70	10	1	0	1	0	0	0	1	0
1543	2	70	6	3	1	1	2	2	1	12	1
1544	1	71	5	1	0	1	2	0	0	2	0
1546	2	70	5	3	0	2	0	0	0	1	0
1547	2	70	5	1	0	1	1	0	0	1	0
1548	2	70	3	3	0	0	2	0	0	5	0
1549	1	71	5	1	0	3	0	0	0	3	0
1550	1	70	8	1	0	3	1	0	0	1	0
1551	1	71	8	3	1	3	0	1	1	2	0
1552	1	71	13	1	0	2	1	2	0	5	0
1554	1	70	9	1	0	2	1	0	0	2	0
1557	2	70	13	1	0	3	1	0	0	1	0
1558	1	70	8	1	0	0	1	0	0	0	0
1559	1	70	5	1	0	3	0	0	0	2	0
1560	2	71	8	1	1	2	1	0	0	1	0
1561	1	70	6	1	0	1	1	0	0	2	1
1562	1	70	6	1	0	3	1	0	0	2	0
1564	1	70	8	3	0	2	1	0	0	0	0
1565	2	70	8	3	0	4	1	0	0	4	0
1567	1	71	8	1	0	0	1	0	0	0	0
1568	2	70	2	3	0	2	0	0	-9	1	0
1569	1	70	5	1	0	3	1	0	-9	5	0
1571	1	71	13	1	0	4	1	0	0	5	0
1572	2	71	5	3	0	1	1	0	0	3	0
1573	2	70	5	1	0	1	2	0	0	3	0
1574	1	70	15	1	0	2	2	0	0	3	0
1577	2	71	4	1	0	2	0	0	0	3	0
1579	1	70	8	1	0	2	1	1	0	0	0
1580	2	70	5	1	0	3	1	0	-9	1	0
1581	2	70	8	1	0	6	1	0	0	4	0
1582	2	70	5	1	0	3	1	0	0	3	0
1583	1	70	5	1	0	0	1	0	0	1	0
1586	2	70	10	1	0	1	1	1	0	1	0
1587	2	70	2	1	0	3	1	0	0	3	0
1591	1	70	13	1	0	1	0	0	0	4	0
1592	2	70	5	1	1	4	1	0	0	0	0
1593	1	70	5	1	0	2	0	0	0	2	0
1594	1	70	5	1	0	0	1	0	0	2	0
1596	1	70	13	1	0	3	1	0	0	2	0
1597	2	70	8	1	0	4	1	0	1	3	0
1598	2	70	13	1	0	5	2	2	0	0	0
1599	1	70	17	1	0	3	1	0	0	0	0
1600	1	70	5	1	0	1	1	0	0	1	0
1601	1	70	5	1	0	3	2	0	0	3	0
1602	1	70	5	1	0	2	2	0	0	1	0
1603	1	70	8	1	0	1	0	0	-9	2	0
1604	1	70	7	1	0	1	0	0	0	2	0
1605	2	70	4	1	0	3	1	0	1	3	0
1607	1	70	5	3	0	4	0	0	-9	1	0
1608	1	70	8	1	0	1	1	0	0	3	0
1609	2	70	5	1	0	2	1	0	0	3	0
1611	2	70	5	1	0	2	2	0	0	2	1
1612	1	70	5	1	0	0	0	0	0	1	0
1614	1	70	8	1	0	2	2	0	0	3	0
1615	1	71	8	1	0	0	2	0	0	3	0
1616	2	71	5	1	1	2	0	0	1	4	1
1617	2	70	5	1	0	2	2	0	1	4	0
1618	1	70	5	2	0	1	0	0	0	1	0
1619	2	70	3	1	0	1	1	0	0	2	0
1622	2	70	10	3	0	2	0	0	0	1	0
1624	1	70	5	1	0	2	2	0	0	2	0
1625	2	70	5	1	0	1	2	0	0	3	0
1628	1	70	12	1	0	2	1	0	0	0	0
1629	1	70	5	1	0	4	2	0	0	1	0
1630	1	70	5	3	0	3	2	0	0	1	0
1631	2	70	5	3	0	1	2	0	1	1	0
1632	1	70	8	1	0	1	0	0	0	1	0
1634	2	70	8	1	0	1	0	1	0	5	0
1635	2	71	5	1	0	2	2	0	0	0	0
1638	2	70	8	3	0	3	1	0	0	0	0
1639	1	70	10	1	0	2	2	0	0	4	0
1642	1	70	13	1	0	3	0	0	0	0	0
1643	1	70	5	1	0	2	2	0	0	0	0
1644	1	70	13	1	0	2	1	0	0	4	0
1645	1	70	5	1	0	2	0	0	0	3	0
1646	1	71	3	2	0	1	1	0	0	1	0
1647	1	70	13	1	0	1	1	0	0	5	0
1648	2	70	10	1	0	3	1	1	0	0	0
1649	1	70	10	1	0	1	0	0	0	4	0
1650	1	70	13	1	0	1	2	1	0	4	0
1651	1	70	11	1	0	4	1	0	0	2	0
1652	2	70	12	2	0	5	1	0	0	3	0
1654	2	71	4	3	-9	-9	0	-9	-9	-9	0
1656	1	70	13	1	0	1	0	0	0	1	0
1657	2	70	13	1	0	1	1	0	0	2	0
1659	2	70	7	1	0	6	1	1	1	1	0
1660	1	70	5	1	0	1	1	0	0	2	0
1662	2	70	3	1	0	7	1	0	0	4	0
1665	2	70	4	1	0	2	1	0	0	3	0
1666	2	70	8	3	0	1	1	0	1	2	0
1667	1	71	11	3	0	3	2	0	0	1	0
1668	1	70	8	1	1	1	2	0	0	2	0
1670	2	70	5	1	0	4	0	2	1	0	0
1671	2	70	5	1	1	2	1	2	1	2	1
1673	1	71	5	1	0	0	2	0	0	1	0
1674	2	70	11	3	1	1	2	0	1	3	0
1675	2	70	13	2	0	5	0	0	0	3	0
1676	2	70	0	3	-9	-9	2	2	0	4	1
1678	2	70	5	1	0	1	1	1	0	3	0
1680	2	70	13	1	0	3	2	1	1	2	0
1681	1	70	14	1	0	0	-9	0	0	2	0
1683	1	71	8	1	0	4	1	0	0	2	0
1685	1	70	5	3	0	0	0	0	0	0	0
1687	2	70	5	1	0	2	1	0	0	1	0
1688	2	70	5	3	0	3	1	1	-9	1	0
1689	2	70	5	1	0	0	0	1	0	0	0
1690	2	70	5	1	0	2	2	0	0	3	0
1691	1	70	15	1	0	0	2	0	0	2	0
1692	1	70	13	1	0	4	2	0	0	2	0
1693	2	70	8	1	0	1	2	0	0	1	0
1695	2	70	13	3	0	3	0	1	0	2	0
1696	2	70	5	1	1	4	1	0	1	4	0
1697	1	71	10	1	0	5	1	0	0	4	0
1698	1	71	10	1	0	3	2	1	0	5	0
1699	1	70	5	1	0	1	0	0	0	2	0
1700	2	70	8	1	0	0	1	0	0	2	0
1701	1	70	5	1	0	1	1	0	0	1	0
1702	2	70	8	2	0	1	1	1	1	2	0
1703	1	70	5	1	0	0	0	0	0	2	0
1704	2	71	13	1	0	3	1	0	0	1	0
1705	2	70	5	3	0	1	1	0	0	1	0
1706	2	70	9	3	0	2	0	0	0	5	0
1707	2	70	5	3	1	3	1	1	1	3	0
1708	2	71	9	3	0	0	1	0	0	0	0
1710	2	71	5	3	0	1	0	0	1	4	0
1711	1	70	5	1	0	2	0	0	0	3	0
1712	1	70	8	1	0	2	0	0	0	2	0
1713	1	71	5	1	0	2	0	0	0	2	0
1714	1	70	12	1	0	0	1	0	0	1	0
1715	1	70	5	1	0	2	1	0	0	0	0
1717	2	70	8	1	0	2	2	0	0	1	0
1718	2	71	4	1	1	2	1	0	0	2	0
1721	2	70	5	1	0	2	0	0	0	3	0
1722	2	70	8	1	0	1	1	1	1	1	0
1724	1	70	13	1	0	0	1	0	0	3	0
1725	2	70	8	1	0	0	0	1	0	5	0
1730	2	70	5	1	0	6	1	0	0	0	0
1731	1	71	8	1	0	2	2	0	0	0	0
1733	2	70	5	1	-9	-9	1	1	0	4	1
1734	2	70	4	1	1	3	0	0	1	3	0
1735	1	70	13	3	1	2	1	0	0	3	0
1738	1	71	4	1	0	0	1	0	0	5	0
1740	2	70	5	1	0	1	1	2	1	3	0
1741	1	70	8	1	0	2	1	0	0	1	0
1742	1	70	5	1	0	3	1	0	0	2	0
1743	2	71	5	3	0	3	0	2	1	2	0
1745	2	70	5	3	0	3	2	0	0	2	0
1746	1	70	5	2	0	1	1	0	0	1	0
1747	2	70	5	3	0	1	2	0	0	3	0
1749	1	71	10	3	0	6	1	0	1	0	0
1750	1	70	5	2	0	0	1	0	0	0	0
1751	2	70	5	1	0	1	1	1	1	1	0
1752	2	70	8	2	0	1	1	2	1	2	0
1753	1	70	5	1	0	0	1	0	0	2	0
1754	2	70	3	3	0	1	1	0	0	1	0
1756	2	70	12	1	0	1	2	0	0	5	0
1757	2	71	5	1	0	2	0	0	1	3	0
1759	2	71	5	1	1	0	2	2	1	1	0
1760	1	70	8	2	0	1	0	0	0	0	0
1761	1	70	13	1	0	2	2	0	0	6	0
1763	1	70	5	1	0	2	1	0	0	1	0
1764	1	70	7	1	0	1	2	0	0	1	0
1765	1	71	5	1	0	0	0	0	0	3	0
1767	1	70	5	1	0	2	2	2	1	2	0
1768	1	70	10	3	0	2	2	0	1	3	0
1769	1	74	5	1	0	2	1	0	0	3	0
1770	2	74	5	1	0	1	1	0	0	1	0
1771	1	74	6	1	0	1	0	0	0	3	0
1772	1	74	7	2	0	2	1	0	1	0	0
1773	1	74	5	1	1	5	1	0	1	5	1

## Sheet: LEGEND
Variable Name	Variable label	Values
ID	Participant code
Gender	Gender	1= male; 2= female
Age	Age (years)
Education	Education (years)	-9= missing data
Marital status	Marital status	1= coupled; 2= single; 3 uncoupled; -9= missing data
Depressive symptoms	Depressive symptoms	0= GDS<5; 1= GDS≥5; -9= missing data
GALES	Adverse life events (number)	-9= missing data
5HTTLPR-rs25531	5HTTLPR-rs25531 combined genotype	0= L′L′; 1= L′S′; 2= S′S′; -9= missing data
Depression treatment	Drug terapy for depression	0= no treatment; 1= anxiolytic treatment; 2=antidepressant treatment; -9= missing data
History of depression	Hystory of depression	0= no; 1= yes; -9= missing data
Comorbidity index	CIRS comorbidity index (number)	-9= missing data
Dementia	Dementia presence	0= no; 1= yes
